# Supplementary material for: Invasive Streptococcus agalactiae infections in infants in Guangzhou, Southern China (2013–2022): molecular epidemiology and clinical management implications
Source: BMC Microbiol. 2026 May 25;26:654. doi: 10.1186/s12866-026-05195-1 (PMC13386615; doi:10.1186/s12866-026-05195-1)
Supplement: Supplementary file 4 — Supplementary material 4. [file 12866_2026_5195_MOESM4_ESM.zip › electrophoresis results (supplement)/virulence genes results and their numbers.xlsx]

## Sheet: Sheet1
Fig.S1 number	Electrophoretogram Reference Code	serotype	MLST	CC	cylE	hylB	alphaC	rib	Alp1	Alp2/3	Alp4	PI-1	PI-2a	PI-2b
1	1	Ⅲ	17	17	+	+		+						+
2	2	Ⅰb	10	12	+	+		+				+	+
3	3	V	1	1	+	+	+					+	+
4	4	Ⅲ	17	17	+	+		+						+
5	5	Ⅰb	12	12	+	+			+			+	+
6	6	Ⅰb	12	12	+	+		+					+
7	7	Ⅲ	17	17	+	+		+						+
8	8	Ⅲ	17	17	+	+	+					+		+
9	9	Ⅲ	17	17	+	+		+				+		+
10	10	Ⅲ	17	17	+	+		+				+		+
11	11	Ⅰb	12	12	+	+	+					+	+
12	12	Ⅰa	23	23	+	+			+				+
13	13	Ⅲ	17	17	+	+		+						+
14	14	Ⅲ	17	17	+	+		+						+
15	15	Ⅲ	17	17	+	+		+						+
16	16	Ⅲ	17	17	+	+		+						+
17	17	Ⅲ	19	19	+	+		+				+	+
18	18	Ⅲ	17	17	+	+		+						+
19	19	Ⅲ	17	17	+	+		+						+
20	20	V	1	1	+	+				+		+	+
21	21	Ⅲ	17	NT	+	+			+					+
22	22	Ⅲ	357	17	+	+								+
23	23	Ⅰb	12	12	+	+		+				+	+
24	24	Ⅲ	17	17	+	+								+
25	25	Ⅲ	17	17	+	+		+						+
26	26	Ⅰb	357	17	+	+	+						+
27	27	Ⅰb	579	10	+	+	+					+	+
28	28	Ⅲ	17	17	+	+		+						+
29	29	Ⅲ	19	19	+	+		+				+	+
30	30	Ⅲ	17	17	+	+		+						+
31	31	Ⅲ	17	17	+	+		+						+
32	56	Ⅲ	17	17	+	+		+						+
33	57	Ⅲ	17	17	+	+		+						+
34	58	Ⅲ	17	17	+	+		+						+
35	59	Ⅲ	27	19	+	+		+				+	+
36	60	Ⅲ	17	17	+	+		+						+
37	61	Ⅰa	23	23	+	+			+				+
38	62	Ⅲ	17	17	+	+		+						+
39	63	Ⅲ	17	17	+	+		+						+
40	64	Ⅲ	44	19	+	+		+				+	+
41	65	Ⅲ	17	17	+	+		+						+
42	66	Ⅲ	17	17	+	+		+						+
43	67	Ⅲ	27	19	+	+		+				+	+
44	69	Ⅲ	17	17	+	+		+						+
45	70	Ⅲ	17	17	+	+		+						+
46	71	Ⅲ	17	17	+	+		+						+
47	72	Ⅲ	17	17	+	+		+						+
48	73	Ⅰa	399	12	+	+	+						+
49	74	Ⅲ	861	19	+	+		+				+	+
50	75	Ⅲ	17	17	+	+		+						+
51	76	Ⅰa	7	1	+	+	+					+		+
52	77	Ⅲ	17	17	+	+	+	+				+		+
53	78	Ⅰa	12	12	+	+	+						+
54	79	Ⅲ	17	17	+	+		+						+
55	80	Ⅲ	17	17	+	+		+						+
56	81	Ⅰa	27	19	+	+		+				+	+
57	82	Ⅲ	17	17	+	+		+						+
58	83	Ⅰa	529	327	+	+		+				+	+
59	84	Ⅰa	485	327	+	+			+					+
60	85	Ⅲ	17	17	+	+		+				+		+
61	86	Ⅲ	17	17	+	+		+						+
62	87	Ⅲ	17	17	+	+								+
63	88	Ⅲ	19	19	+	+		+				+	+
64	89	Ⅰa	1964	12	+	+	+					+	+
65	90	Ⅲ	17	17	+	+		+				+		+
66	92	Ⅲ	17	17	+	+		+				+		+
67	93	Ⅲ	17	17	+	+		+						+
68	94	Ⅲ	17	17	+	+		+						+
69	95	Ⅰa	12	12	+	+	+					+	+
70	96	Ⅲ	NT	NT	+	+		+					+
71	97	Ⅲ	17	17	+	+		+						+
72	98	Ⅲ	17	17	+	+		+				+		+
73	99	Ⅲ	17	17	+	+		+				+		+
74	100	Ⅲ	862	NT	+	+			+					+
75	101	Ⅲ	17	17	+	+		+				+		+
76	102	Ⅰa	890	452	+	+	+						+
77	103	Ⅲ	17	17	+	+		+				+		+
78	104	Ⅰa	28	19	+	+		+				+	+
79	105	Ⅲ	17	17	+	+		+						+
80	106	Ⅲ	17	17	+	+		+						+
81	107	Ⅲ	17	17	+	+		+						+
82	108	Ⅲ	17	17	+	+		+				+		+
83	109	Ⅰa	NT	NT	+	+	+						+
84	110	Ⅰa	485	327	+	+			+					+
85	111	Ⅰa	1274	1	+	+	+					+	+
86	112	Ⅰa	890	452	+	+	+					+	+
87	113	Ⅰa	24	452	+	+	+						+
88	114	Ⅲ	17	17	+	+		+						+
89	115	Ⅰa	529	327	+	+		+				+	+
90	116	Ⅲ	NT	NT	+	+		+						+
91	117	Ⅰa	23	23	+	+			+			+	+
92	118	Ⅰa	24	23	+	+	+							+
93	119	Ⅰb	12	10	+	+	+							+
94	120	Ⅲ	17	17	+	+		+				+		+
95	121	Ⅰb	12	10	+	+	+					+		+
96	122	Ⅲ	17	17	+	+		+				+		+
97	123	Ⅲ	17	17	+	+		+				+		+
98	124	Ⅲ	12	12	+	+	+					+	+
99	125	Ⅲ	17	17	+	+		+				+		+
100	126	Ⅲ	17	17	+	+		+				+		+
101	127	Ⅲ	17	17	+	+		+						+
102	128	Ⅲ	17	17	+	+		+						+
103	129	Ⅲ	17	17	+	+		+						+
104	130	Ⅲ	17	17	+	+		+						+
105	131	Ⅲ	19	19	+	+		+				+		+
106	132	Ⅰb	12	10	+	+	+						+
107	133	Ⅲ	19	19	+	+		+				+	+
108	134	Ⅲ	17	17	+	+		+				+		+
109	135	Ⅲ	17	17	+	+		+				+		+
110	136	Ⅲ	17	17	+	+		+				+		+
111	137	Ⅲ	188	17	+	+		+						+
112	138	Ⅲ	17	17	+	+		+						+
113	139	Ⅲ	680	NT	+	+		+				+		+
114	140	Ⅲ	17	17	+	+		+						+
115	141	Ⅲ	19	19	+	+		+	+			+		+
116	142	Ⅰb	12	10	+	+	+					+	+
117	143	Ⅲ	19	19	+	+		+				+	+
118	144	Ⅲ	17	17	+	+		+				+		+
119	145	Ⅲ	17	17	+	+		+				+		+
120	146	Ⅰb	12	10	+	+	+					+	+
121	147	Ⅲ	17	17	+	+		+				+		+
122	148	Ⅰb	10	10	+	+	+					+		+
123	149	Ⅲ	17	17	+	+		+						+
124	150	Ⅲ	17	17	+	+		+				+		+
125	151	Ⅲ	19	19	+	+		+				+	+
126	152	Ⅲ	19	19	+	+		+				+		+
127	153	Ⅲ	17	17	+	+		+				+		+
128	154	Ⅰb	10	10	+	+	+					+	+
129	155	Ⅲ	17	17	+	+		+				+		+
130	156	Ⅰb	12	10	+	+	+					+	+
131	157	Ⅲ	17	17	+	+		+				+		+
